# Supplementary material for: Responses of Macrobenthic Communities to Heavy Metal Contamination in Sediments and Seawater: A Case Study in Temperate Bay, South Korea
Source: Biology (Basel). 2025 Sep 16;14(9):1276. doi: 10.3390/biology14091276 (PMC12467039; doi:10.3390/biology14091276)
Supplement: Supplementary file 1 [file biology-14-01276-s001.zip]

Archive with 1 entries (1 files):
- biology-3856431-supplementary.pdf
